# Supplementary material for: Small Messengers: Glioblastoma-Derived Extracellular Vesicles Modulate γδ T Lymphocytes Through a MIC-Dependent Mechanism
Source: Biology (Basel). 2026 Feb 3;15(3):275. doi: 10.3390/biology15030275 (PMC12896963; doi:10.3390/biology15030275)
Supplement: Supplementary file 1 [file biology-15-00275-s001.zip]

Archive with 1 entries (1 files):
- biology-4090126-supplementary.pdf
